# Supplementary material for: Potential Use of Vacuum Impregnation and High-Pressure Homogenization to Obtain Functional Products from Lulo Fruit (Solanum quitoense Lam.)
Source: Foods. 2021 Apr 9;10(4):817. doi: 10.3390/foods10040817 (PMC8069265; doi:10.3390/foods10040817)
Supplement: Supplementary file 1 [file foods-10-00817-s001.zip]

Archive with 13 entries (12 files):
- Suplementari files/
- Suplementari files/Table S3. Comp. File.docx
- __MACOSX/Suplementari files/._Table S3. Comp. File.docx
- Suplementari files/Table S2. Comp. File.docx
- __MACOSX/Suplementari files/._Table S2. Comp. File.docx
- Suplementari files/Table S6. Comp. File.docx
- __MACOSX/Suplementari files/._Table S6. Comp. File.docx
- Suplementari files/Table S1. Comp. File.docx
- __MACOSX/Suplementari files/._Table S1. Comp. File.docx
- Suplementari files/Table S5. Comp. File.docx
- __MACOSX/Suplementari files/._Table S5. Comp. File.docx
- Suplementari files/Table S4. Comp. File.docx
- __MACOSX/Suplementari files/._Table S4. Comp. File.docx
